# Supplementary material for: Leading Indicators and the Evaluation of the Performance of Alerts for Influenza Epidemics
Source: PLoS One. 2015 Oct 29;10(10):e0141776. doi: 10.1371/journal.pone.0141776 (PMC4626042; doi:10.1371/journal.pone.0141776)
Supplement: S1 Table — (XLSX) [file pone.0141776.s001.xlsx]

## Sheet: Influenza Positive Tests
Data Source: FluWatch, Public Health Agency of Canada http://www.phac-aspc.gc.ca/fluwatch/index-eng.php
region	yrwk	date	weekofyr	yrseas	# Flu Pos	# Flu tests
1	200337	2003-09-07	37	2004	0	18
1	200338	2003-09-14	38	2004	0	13
1	200339	2003-09-21	39	2004	0	20
1	200340	2003-09-28	40	2004	0	12
1	200341	2003-10-05	41	2004	0	17
1	200342	2003-10-12	42	2004	0	14
1	200343	2003-10-19	43	2004	0	23
1	200344	2003-10-26	44	2004	0	23
1	200345	2003-11-02	45	2004	0	8
1	200346	2003-11-09	46	2004	0	24
1	200347	2003-11-16	47	2004	2	40
1	200348	2003-11-23	48	2004	10	60
1	200349	2003-11-30	49	2004	28	123
1	200350	2003-12-07	50	2004	32	161
1	200351	2003-12-14	51	2004	5	109
1	200352	2003-12-21	52	2004	108	200
1	200401	2003-12-28	1	2004	44	207
1	200402	2004-01-04	2	2004	117	489
1	200403	2004-01-11	3	2004	140	501
1	200404	2004-01-18	4	2004	146	444
1	200405	2004-01-25	5	2004	67	286
1	200406	2004-02-01	6	2004	30	286
1	200407	2004-02-08	7	2004	10	158
1	200408	2004-02-15	8	2004	10	88
1	200409	2004-02-22	9	2004	6	110
1	200410	2004-02-29	10	2004	1	63
1	200411	2004-03-07	11	2004	1	42
1	200412	2004-03-14	12	2004	1	28
1	200413	2004-03-21	13	2004	1	21
1	200414	2004-03-28	14	2004	0	30
1	200415	2004-04-04	15	2004	4	30
1	200416	2004-04-11	16	2004	2	27
1	200417	2004-04-18	17	2004	1	38
1	200418	2004-04-25	18	2004	0	29
1	200419	2004-05-02	19	2004	0	18
1	200420	2004-05-09	20	2004	0	25
1	200421	2004-05-16	21	2004	0	16
1	200422	2004-05-23	22	2004	1	13
1	200423	2004-05-30	23	2004	0	31
1	200424	2004-06-06	24	2004	0	20
1	200425	2004-06-13	25	2004	0	1
1	200426	2004-06-20	26	2004	0	2
1	200427	2004-06-27	27	2004	0	15
1	200428	2004-07-04	28	2004	0	4
1	200429	2004-07-11	29	2004	0	23
1	200430	2004-07-18	30	2004	0	9
1	200431	2004-07-25	31	2004	0	4
1	200432	2004-08-01	32	2004	0	1
1	200433	2004-08-08	33	2004	0	28
1	200434	2004-08-15	34	2004	0	6
1	200435	2004-08-22	35	2004	0	18
1	200436	2004-08-29	36	2004	0	13
1	200437	2004-09-05	37	2005	0	22
1	200438	2004-09-12	38	2005	0	10
1	200439	2004-09-19	39	2005	0	15
1	200440	2004-09-26	40	2005	0	22
1	200441	2004-10-03	41	2005	0	22
1	200442	2004-10-10	42	2005	0	43
1	200443	2004-10-17	43	2005	0	40
1	200444	2004-10-24	44	2005	0	42
1	200445	2004-10-31	45	2005	0	25
1	200446	2004-11-07	46	2005	2	58
1	200447	2004-11-14	47	2005	2	73
1	200448	2004-11-21	48	2005	1	42
1	200449	2004-11-28	49	2005	0	25
1	200450	2004-12-05	50	2005	0	62
1	200451	2004-12-12	51	2005	0	16
1	200452	2004-12-19	52	2005	1	40
1	200453	2004-12-26	53	2005	7	47
1	200501	2005-01-02	1	2005	10	90
1	200502	2005-01-09	2	2005	10	117
1	200503	2005-01-16	3	2005	81	235
1	200504	2005-01-23	4	2005	102	308
1	200505	2005-01-30	5	2005	156	318
1	200506	2005-02-06	6	2005	88	281
1	200507	2005-02-13	7	2005	139	401
1	200508	2005-02-20	8	2005	69	349
1	200509	2005-02-27	9	2005	89	383
1	200510	2005-03-06	10	2005	61	264
1	200511	2005-03-13	11	2005	33	180
1	200512	2005-03-20	12	2005	4	70
1	200513	2005-03-27	13	2005	5	146
1	200514	2005-04-03	14	2005	8	127
1	200515	2005-04-10	15	2005	2	136
1	200516	2005-04-17	16	2005	2	102
1	200517	2005-04-24	17	2005	8	68
1	200518	2005-05-01	18	2005	1	57
1	200519	2005-05-08	19	2005	0	61
1	200520	2005-05-15	20	2005	0	42
1	200521	2005-05-22	21	2005	4	63
1	200522	2005-05-29	22	2005	0	28
1	200523	2005-06-05	23	2005	0	52
1	200524	2005-06-12	24	2005	0	36
1	200525	2005-06-19	25	2005	0	37
1	200526	2005-06-26	26	2005	0	40
1	200527	2005-07-03	27	2005	0	16
1	200528	2005-07-10	28	2005	0	19
1	200529	2005-07-17	29	2005	0	3
1	200530	2005-07-24	30	2005	0	0
1	200531	2005-07-31	31	2005	0	13
1	200532	2005-08-07	32	2005	0	20
1	200533	2005-08-14	33	2005	0	27
1	200534	2005-08-21	34	2005	0	34
1	200535	2005-08-28	35	2005	0	16
1	200536	2005-09-04	36	2006	0	15
1	200537	2005-09-11	37	2006	0	23
1	200538	2005-09-18	38	2006	0	37
1	200539	2005-09-25	39	2006	0	15
1	200540	2005-10-02	40	2006	0	41
1	200541	2005-10-09	41	2006	0	38
1	200542	2005-10-16	42	2006	0	47
1	200543	2005-10-23	43	2006	0	58
1	200544	2005-10-30	44	2006	0	73
1	200545	2005-11-06	45	2006	0	25
1	200546	2005-11-13	46	2006	0	48
1	200547	2005-11-20	47	2006	0	71
1	200548	2005-11-27	48	2006	0	65
1	200549	2005-12-04	49	2006	0	82
1	200550	2005-12-11	50	2006	0	87
1	200551	2005-12-18	51	2006	0	9
1	200552	2005-12-25	52	2006	0	43
1	200601	2006-01-01	1	2006	0	41
1	200602	2006-01-08	2	2006	0	103
1	200603	2006-01-15	3	2006	0	83
1	200604	2006-01-22	4	2006	1	92
1	200605	2006-01-29	5	2006	1	73
1	200606	2006-02-05	6	2006	3	103
1	200607	2006-02-12	7	2006	5	88
1	200608	2006-02-19	8	2006	18	184
1	200609	2006-02-26	9	2006	18	184
1	200610	2006-03-05	10	2006	7	119
1	200611	2006-03-12	11	2006	30	97
1	200612	2006-03-19	12	2006	39	175
1	200613	2006-03-26	13	2006	43	202
1	200614	2006-04-02	14	2006	85	283
1	200615	2006-04-09	15	2006	40	84
1	200616	2006-04-16	16	2006	53	185
1	200617	2006-04-23	17	2006	29	106
1	200618	2006-04-30	18	2006	28	135
1	200619	2006-05-07	19	2006	19	84
1	200620	2006-05-14	20	2006	21	101
1	200621	2006-05-21	21	2006	4	73
1	200622	2006-05-28	22	2006	7	57
1	200623	2006-06-04	23	2006	1	46
1	200624	2006-06-11	24	2006	1	27
1	200625	2006-06-18	25	2006	0	42
1	200626	2006-06-25	26	2006	1	30
1	200627	2006-07-02	27	2006	0	15
1	200628	2006-07-09	28	2006	0	26
1	200629	2006-07-16	29	2006	0	22
1	200630	2006-07-23	30	2006	0	7
1	200631	2006-07-30	31	2006	0	13
1	200632	2006-08-06	32	2006	0	5
1	200633	2006-08-13	33	2006	0	21
1	200634	2006-08-20	34	2006	0	12
1	200635	2006-08-27	35	2006	0	23
1	200636	2006-09-03	36	2007	0	34
1	200637	2006-09-10	37	2007	0	16
1	200638	2006-09-17	38	2007	0	18
1	200639	2006-09-24	39	2007	0	40
1	200640	2006-10-01	40	2007	0	11
1	200641	2006-10-08	41	2007	0	32
1	200642	2006-10-15	42	2007	0	40
1	200643	2006-10-22	43	2007	0	28
1	200644	2006-10-29	44	2007	0	42
1	200645	2006-11-05	45	2007	0	47
1	200646	2006-11-12	46	2007	0	53
1	200647	2006-11-19	47	2007	0	48
1	200648	2006-11-26	48	2007	0	61
1	200649	2006-12-03	49	2007	0	62
1	200650	2006-12-10	50	2007	0	63
1	200651	2006-12-17	51	2007	0	65
1	200652	2006-12-24	52	2007	0	44
1	200701	2006-12-31	1	2007	0	63
1	200702	2007-01-07	2	2007	2	78
1	200703	2007-01-14	3	2007	3	53
1	200704	2007-01-21	4	2007	1	74
1	200705	2007-01-28	5	2007	8	131
1	200706	2007-02-04	6	2007	21	152
1	200707	2007-02-11	7	2007	48	128
1	200708	2007-02-18	8	2007	62	286
1	200709	2007-02-25	9	2007	70	310
1	200710	2007-03-04	10	2007	151	520
1	200711	2007-03-11	11	2007	83	228
1	200712	2007-03-18	12	2007	59	207
1	200713	2007-03-25	13	2007	30	226
1	200714	2007-04-01	14	2007	25	104
1	200715	2007-04-08	15	2007	10	98
1	200716	2007-04-15	16	2007	22	78
1	200717	2007-04-22	17	2007	7	72
1	200718	2007-04-29	18	2007	2	47
1	200719	2007-05-06	19	2007	5	64
1	200720	2007-05-13	20	2007	3	50
1	200721	2007-05-20	21	2007	3	44
1	200722	2007-05-27	22	2007	0	24
1	200723	2007-06-03	23	2007	1	37
1	200724	2007-06-10	24	2007	5	47
1	200725	2007-06-17	25	2007	1	18
1	200726	2007-06-24	26	2007	0	15
1	200727	2007-07-01	27	2007	0	11
1	200728	2007-07-08	28	2007	1	30
1	200729	2007-07-15	29	2007	0	14
1	200730	2007-07-22	30	2007	0	16
1	200731	2007-07-29	31	2007	0	10
1	200732	2007-08-05	32	2007	0	16
1	200733	2007-08-12	33	2007	0	8
1	200734	2007-08-19	34	2007	0	11
1	200735	2007-08-26	35	2007	0	17
1	200736	2007-09-02	36	2008	0	14
1	200737	2007-09-09	37	2008	0	12
1	200738	2007-09-16	38	2008	0	21
1	200739	2007-09-23	39	2008	0	22
1	200740	2007-09-30	40	2008	0	33
1	200741	2007-10-07	41	2008	0	17
1	200742	2007-10-14	42	2008	1	30
1	200743	2007-10-21	43	2008	0	26
1	200744	2007-10-28	44	2008	0	24
1	200745	2007-11-04	45	2008	0	38
1	200746	2007-11-11	46	2008	0	48
1	200747	2007-11-18	47	2008	0	34
1	200748	2007-11-25	48	2008	0	33
1	200749	2007-12-02	49	2008	0	44
1	200750	2007-12-09	50	2008	0	32
1	200751	2007-12-16	51	2008	1	48
1	200752	2007-12-23	52	2008	2	40
1	200801	2007-12-30	1	2008	2	60
1	200802	2008-01-06	2	2008	9	88
1	200803	2008-01-13	3	2008	1	45
1	200804	2008-01-20	4	2008	4	81
1	200805	2008-01-27	5	2008	21	109
1	200806	2008-02-03	6	2008	26	159
1	200807	2008-02-10	7	2008	14	117
1	200808	2008-02-17	8	2008	34	179
1	200809	2008-02-24	9	2008	63	207
1	200810	2008-03-02	10	2008	70	248
1	200811	2008-03-09	11	2008	37	190
1	200812	2008-03-16	12	2008	81	248
1	200813	2008-03-23	13	2008	67	216
1	200814	2008-03-30	14	2008	85	308
1	200815	2008-04-06	15	2008	98	324
1	200816	2008-04-13	16	2008	40	222
1	200817	2008-04-20	17	2008	44	197
1	200818	2008-04-27	18	2008	37	347
1	200819	2008-05-04	19	2008	24	124
1	200820	2008-05-11	20	2008	10	104
1	200821	2008-05-18	21	2008	2	47
1	200822	2008-05-25	22	2008	1	47
1	200823	2008-06-01	23	2008	0	74
1	200824	2008-06-08	24	2008	1	30
1	200825	2008-06-15	25	2008	0	70
1	200826	2008-06-22	26	2008	0	15
1	200827	2008-06-29	27	2008	0	42
1	200828	2008-07-06	28	2008	0	21
1	200829	2008-07-13	29	2008	0	23
1	200830	2008-07-20	30	2008	0	18
1	200831	2008-07-27	31	2008	0	17
1	200832	2008-08-03	32	2008	0	14
1	200833	2008-08-10	33	2008	0	9
1	200834	2008-08-17	34	2008	0	19
1	200835	2008-08-24	35	2008	0	10
1	200836	2008-08-31	36	2008	0	15
1	200837	2008-09-07	37	2009	0	4
1	200838	2008-09-14	38	2009	0	18
1	200839	2008-09-21	39	2009	1	17
1	200840	2008-09-28	40	2009	0	25
1	200841	2008-10-05	41	2009	0	21
1	200842	2008-10-12	42	2009	0	37
1	200843	2008-10-19	43	2009	0	32
1	200844	2008-10-26	44	2009	0	26
1	200845	2008-11-02	45	2009	0	29
1	200846	2008-11-09	46	2009	0	30
1	200847	2008-11-16	47	2009	0	44
1	200848	2008-11-23	48	2009	0	32
1	200849	2008-11-30	49	2009	0	103
1	200850	2008-12-07	50	2009	0	69
1	200851	2008-12-14	51	2009	0	68
1	200852	2008-12-21	52	2009	0	39
1	200853	2008-12-28	53	2009	0	66
1	200901	2009-01-04	1	2009	1	86
1	200902	2009-01-11	2	2009	6	113
1	200903	2009-01-18	3	2009	12	117
1	200904	2009-01-25	4	2009	27	132
1	200905	2009-02-01	5	2009	46	216
1	200906	2009-02-08	6	2009	34	210
1	200907	2009-02-15	7	2009	62	201
1	200908	2009-02-22	8	2009	60	277
1	200909	2009-03-01	9	2009	75	259
1	200910	2009-03-08	10	2009	57	294
1	200911	2009-03-15	11	2009	73	181
1	200912	2009-03-22	12	2009	46	228
1	200913	2009-03-29	13	2009	43	168
1	200914	2009-04-05	14	2009	30	130
1	200915	2009-04-12	15	2009	15	107
1	200916	2009-04-19	16	2009	10	138
1	201036	2010-09-05	36	2011	0	32
1	201037	2010-09-12	37	2011	0	19
1	201038	2010-09-19	38	2011	0	31
1	201039	2010-09-26	39	2011	0	89
1	201040	2010-10-03	40	2011	0	53
1	201041	2010-10-10	41	2011	0	41
1	201042	2010-10-17	42	2011	0	69
1	201043	2010-10-24	43	2011	0	70
1	201044	2010-10-31	44	2011	0	82
1	201045	2010-11-07	45	2011	0	50
1	201046	2010-11-14	46	2011	0	51
1	201047	2010-11-21	47	2011	0	88
1	201048	2010-11-28	48	2011	0	91
1	201049	2010-12-05	49	2011	0	77
1	201050	2010-12-12	50	2011	0	85
1	201051	2010-12-19	51	2011	1	92
1	201052	2010-12-26	52	2011	4	87
1	201101	2011-01-02	1	2011	8	165
1	201102	2011-01-09	2	2011	10	170
1	201103	2011-01-16	3	2011	50	227
1	201104	2011-01-23	4	2011	59	207
1	201105	2011-01-30	5	2011	101	267
1	201106	2011-02-06	6	2011	162	369
1	201107	2011-02-13	7	2011	167	462
1	201108	2011-02-20	8	2011	216	486
1	201109	2011-02-27	9	2011	167	465
1	201110	2011-03-06	10	2011	166	437
1	201111	2011-03-13	11	2011	106	386
1	201112	2011-03-20	12	2011	85	319
1	201113	2011-03-27	13	2011	72	183
1	201114	2011-04-03	14	2011	82	333
1	201115	2011-04-10	15	2011	60	289
1	201116	2011-04-17	16	2011	32	189
1	201117	2011-04-24	17	2011	45	223
1	201118	2011-05-01	18	2011	29	154
1	201119	2011-05-08	19	2011	12	95
1	201120	2011-05-15	20	2011	9	83
1	201121	2011-05-22	21	2011	6	82
1	201122	2011-05-29	22	2011	1	57
1	201123	2011-06-05	23	2011	0	36
1	201124	2011-06-12	24	2011	0	23
1	201125	2011-06-19	25	2011	1	36
1	201126	2011-06-26	26	2011	1	21
1	201127	2011-07-03	27	2011	0	53
1	201128	2011-07-10	28	2011	0	20
1	201129	2011-07-17	29	2011	0	32
1	201130	2011-07-24	30	2011	0	22
1	201131	2011-07-31	31	2011	0	27
1	201132	2011-08-07	32	2011	0	20
1	201133	2011-08-14	33	2011	0	12
1	201134	2011-08-21	34	2011	0	26
1	201135	2011-08-28	35	2011	0	11
2	200337	2003-09-07	37	2004	0	73
2	200338	2003-09-14	38	2004	1	92
2	200339	2003-09-21	39	2004	0	104
2	200340	2003-09-28	40	2004	0	96
2	200341	2003-10-05	41	2004	0	0
2	200342	2003-10-12	42	2004	0	139
2	200343	2003-10-19	43	2004	0	151
2	200344	2003-10-26	44	2004	0	127
2	200345	2003-11-02	45	2004	0	168
2	200346	2003-11-09	46	2004	1	145
2	200347	2003-11-16	47	2004	1	201
2	200348	2003-11-23	48	2004	5	168
2	200349	2003-11-30	49	2004	6	217
2	200350	2003-12-07	50	2004	12	312
2	200351	2003-12-14	51	2004	38	417
2	200352	2003-12-21	52	2004	65	489
2	200401	2003-12-28	1	2004	142	664
2	200402	2004-01-04	2	2004	175	801
2	200403	2004-01-11	3	2004	219	886
2	200404	2004-01-18	4	2004	300	1200
2	200405	2004-01-25	5	2004	345	1308
2	200406	2004-02-01	6	2004	408	1475
2	200407	2004-02-08	7	2004	329	1427
2	200408	2004-02-15	8	2004	238	1301
2	200409	2004-02-22	9	2004	169	1147
2	200410	2004-02-29	10	2004	145	1009
2	200411	2004-03-07	11	2004	82	915
2	200412	2004-03-14	12	2004	61	693
2	200413	2004-03-21	13	2004	27	534
2	200414	2004-03-28	14	2004	23	431
2	200415	2004-04-04	15	2004	10	404
2	200416	2004-04-11	16	2004	10	355
2	200417	2004-04-18	17	2004	10	255
2	200418	2004-04-25	18	2004	2	237
2	200419	2004-05-02	19	2004	1	207
2	200420	2004-05-09	20	2004	0	155
2	200421	2004-05-16	21	2004	1	120
2	200422	2004-05-23	22	2004	0	110
2	200423	2004-05-30	23	2004	1	108
2	200424	2004-06-06	24	2004	2	88
2	200425	2004-06-13	25	2004	0	82
2	200426	2004-06-20	26	2004	0	81
2	200427	2004-06-27	27	2004	0	92
2	200428	2004-07-04	28	2004	0	81
2	200429	2004-07-11	29	2004	0	63
2	200430	2004-07-18	30	2004	0	88
2	200431	2004-07-25	31	2004	0	84
2	200432	2004-08-01	32	2004	0	0
2	200433	2004-08-08	33	2004	0	57
2	200434	2004-08-15	34	2004	0	80
2	200435	2004-08-22	35	2004	0	83
2	200436	2004-08-29	36	2004	0	53
2	200437	2004-09-05	37	2005	0	82
2	200438	2004-09-12	38	2005	0	80
2	200439	2004-09-19	39	2005	0	94
2	200440	2004-09-26	40	2005	0	118
2	200441	2004-10-03	41	2005	0	113
2	200442	2004-10-10	42	2005	0	130
2	200443	2004-10-17	43	2005	0	169
2	200444	2004-10-24	44	2005	0	154
2	200445	2004-10-31	45	2005	1	160
2	200446	2004-11-07	46	2005	0	154
2	200447	2004-11-14	47	2005	0	238
2	200448	2004-11-21	48	2005	3	262
2	200449	2004-11-28	49	2005	9	248
2	200450	2004-12-05	50	2005	38	397
2	200451	2004-12-12	51	2005	66	566
2	200452	2004-12-19	52	2005	186	809
2	200453	2004-12-26	53	2005	387	1444
2	200501	2005-01-02	1	2005	518	2063
2	200502	2005-01-09	2	2005	520	1983
2	200503	2005-01-16	3	2005	440	1751
2	200504	2005-01-23	4	2005	436	1881
2	200505	2005-01-30	5	2005	460	1706
2	200506	2005-02-06	6	2005	336	1581
2	200507	2005-02-13	7	2005	190	1248
2	200508	2005-02-20	8	2005	129	1004
2	200509	2005-02-27	9	2005	83	955
2	200510	2005-03-06	10	2005	49	773
2	200511	2005-03-13	11	2005	60	704
2	200512	2005-03-20	12	2005	45	534
2	200513	2005-03-27	13	2005	42	541
2	200514	2005-04-03	14	2005	50	508
2	200515	2005-04-10	15	2005	36	448
2	200516	2005-04-17	16	2005	20	396
2	200517	2005-04-24	17	2005	17	300
2	200518	2005-05-01	18	2005	12	323
2	200519	2005-05-08	19	2005	10	282
2	200520	2005-05-15	20	2005	10	234
2	200521	2005-05-22	21	2005	2	220
2	200522	2005-05-29	22	2005	0	197
2	200523	2005-06-05	23	2005	2	142
2	200524	2005-06-12	24	2005	0	185
2	200525	2005-06-19	25	2005	0	194
2	200526	2005-06-26	26	2005	0	177
2	200527	2005-07-03	27	2005	0	150
2	200528	2005-07-10	28	2005	0	112
2	200529	2005-07-17	29	2005	0	125
2	200530	2005-07-24	30	2005	0	137
2	200531	2005-07-31	31	2005	0	169
2	200532	2005-08-07	32	2005	0	107
2	200533	2005-08-14	33	2005	0	127
2	200534	2005-08-21	34	2005	0	125
2	200535	2005-08-28	35	2005	0	122
2	200536	2005-09-04	36	2006	0	116
2	200537	2005-09-11	37	2006	0	121
2	200538	2005-09-18	38	2006	1	120
2	200539	2005-09-25	39	2006	0	146
2	200540	2005-10-02	40	2006	0	169
2	200541	2005-10-09	41	2006	0	174
2	200542	2005-10-16	42	2006	0	197
2	200543	2005-10-23	43	2006	0	200
2	200544	2005-10-30	44	2006	1	227
2	200545	2005-11-06	45	2006	1	214
2	200546	2005-11-13	46	2006	0	256
2	200547	2005-11-20	47	2006	1	275
2	200548	2005-11-27	48	2006	0	284
2	200549	2005-12-04	49	2006	1	307
2	200550	2005-12-11	50	2006	0	307
2	200551	2005-12-18	51	2006	4	392
2	200552	2005-12-25	52	2006	5	460
2	200601	2006-01-01	1	2006	3	622
2	200602	2006-01-08	2	2006	5	628
2	200603	2006-01-15	3	2006	6	560
2	200604	2006-01-22	4	2006	7	617
2	200605	2006-01-29	5	2006	9	638
2	200606	2006-02-05	6	2006	12	542
2	200607	2006-02-12	7	2006	15	541
2	200608	2006-02-19	8	2006	24	542
2	200609	2006-02-26	9	2006	42	558
2	200610	2006-03-05	10	2006	69	726
2	200611	2006-03-12	11	2006	110	745
2	200612	2006-03-19	12	2006	198	942
2	200613	2006-03-26	13	2006	267	1052
2	200614	2006-04-02	14	2006	265	1128
2	200615	2006-04-09	15	2006	260	1143
2	200616	2006-04-16	16	2006	136	752
2	200617	2006-04-23	17	2006	106	680
2	200618	2006-04-30	18	2006	65	569
2	200619	2006-05-07	19	2006	42	511
2	200620	2006-05-14	20	2006	0	0
2	200621	2006-05-21	21	2006	9	320
2	200622	2006-05-28	22	2006	2	284
2	200623	2006-06-04	23	2006	6	228
2	200624	2006-06-11	24	2006	1	174
2	200625	2006-06-18	25	2006	1	144
2	200626	2006-06-25	26	2006	1	129
2	200627	2006-07-02	27	2006	0	116
2	200628	2006-07-09	28	2006	1	103
2	200629	2006-07-16	29	2006	0	116
2	200630	2006-07-23	30	2006	0	114
2	200631	2006-07-30	31	2006	0	77
2	200632	2006-08-06	32	2006	0	119
2	200633	2006-08-13	33	2006	0	129
2	200634	2006-08-20	34	2006	0	104
2	200635	2006-08-27	35	2006	0	115
2	200636	2006-09-03	36	2007	0	111
2	200637	2006-09-10	37	2007	0	165
2	200638	2006-09-17	38	2007	0	159
2	200639	2006-09-24	39	2007	0	191
2	200640	2006-10-01	40	2007	0	157
2	200641	2006-10-08	41	2007	0	242
2	200642	2006-10-15	42	2007	0	238
2	200643	2006-10-22	43	2007	0	197
2	200644	2006-10-29	44	2007	0	246
2	200645	2006-11-05	45	2007	0	330
2	200646	2006-11-12	46	2007	1	368
2	200647	2006-11-19	47	2007	0	435
2	200648	2006-11-26	48	2007	2	422
2	200649	2006-12-03	49	2007	3	443
2	200650	2006-12-10	50	2007	2	528
2	200651	2006-12-17	51	2007	4	577
2	200652	2006-12-24	52	2007	11	608
2	200701	2006-12-31	1	2007	6	671
2	200702	2007-01-07	2	2007	10	622
2	200703	2007-01-14	3	2007	11	531
2	200704	2007-01-21	4	2007	28	627
2	200705	2007-01-28	5	2007	43	679
2	200706	2007-02-04	6	2007	65	675
2	200707	2007-02-11	7	2007	119	848
2	200708	2007-02-18	8	2007	226	1050
2	200709	2007-02-25	9	2007	315	1463
2	200710	2007-03-04	10	2007	380	1629
2	200711	2007-03-11	11	2007	257	1477
2	200712	2007-03-18	12	2007	227	1271
2	200713	2007-03-25	13	2007	188	1122
2	200714	2007-04-01	14	2007	155	1128
2	200715	2007-04-08	15	2007	120	973
2	200716	2007-04-15	16	2007	103	893
2	200717	2007-04-22	17	2007	78	838
2	200718	2007-04-29	18	2007	48	668
2	200719	2007-05-06	19	2007	37	573
2	200720	2007-05-13	20	2007	18	397
2	200721	2007-05-20	21	2007	14	360
2	200722	2007-05-27	22	2007	2	271
2	200723	2007-06-03	23	2007	3	259
2	200724	2007-06-10	24	2007	1	192
2	200725	2007-06-17	25	2007	1	196
2	200726	2007-06-24	26	2007	0	142
2	200727	2007-07-01	27	2007	0	107
2	200728	2007-07-08	28	2007	0	102
2	200729	2007-07-15	29	2007	0	109
2	200730	2007-07-22	30	2007	0	118
2	200731	2007-07-29	31	2007	0	109
2	200732	2007-08-05	32	2007	0	122
2	200733	2007-08-12	33	2007	0	118
2	200734	2007-08-19	34	2007	1	108
2	200735	2007-08-26	35	2007	0	135
2	200736	2007-09-02	36	2008	0	108
2	200737	2007-09-09	37	2008	0	137
2	200738	2007-09-16	38	2008	0	139
2	200739	2007-09-23	39	2008	0	199
2	200740	2007-09-30	40	2008	0	173
2	200741	2007-10-07	41	2008	0	222
2	200742	2007-10-14	42	2008	1	166
2	200743	2007-10-21	43	2008	0	242
2	200744	2007-10-28	44	2008	1	198
2	200745	2007-11-04	45	2008	3	208
2	200746	2007-11-11	46	2008	0	277
2	200747	2007-11-18	47	2008	2	327
2	200748	2007-11-25	48	2008	2	343
2	200749	2007-12-02	49	2008	2	379
2	200750	2007-12-09	50	2008	2	505
2	200751	2007-12-16	51	2008	8	541
2	200752	2007-12-23	52	2008	16	614
2	200801	2007-12-30	1	2008	22	800
2	200802	2008-01-06	2	2008	28	815
2	200803	2008-01-13	3	2008	43	929
2	200804	2008-01-20	4	2008	55	858
2	200805	2008-01-27	5	2008	80	1060
2	200806	2008-02-03	6	2008	120	1291
2	200807	2008-02-10	7	2008	198	1338
2	200808	2008-02-17	8	2008	263	1449
2	200809	2008-02-24	9	2008	317	1680
2	200810	2008-03-02	10	2008	326	1698
2	200811	2008-03-09	11	2008	310	1672
2	200812	2008-03-16	12	2008	260	1534
2	200813	2008-03-23	13	2008	255	1576
2	200814	2008-03-30	14	2008	250	1564
2	200815	2008-04-06	15	2008	222	1519
2	200816	2008-04-13	16	2008	214	1424
2	200817	2008-04-20	17	2008	163	1240
2	200818	2008-04-27	18	2008	102	1071
2	200819	2008-05-04	19	2008	57	682
2	200820	2008-05-11	20	2008	29	621
2	200821	2008-05-18	21	2008	14	474
2	200822	2008-05-25	22	2008	10	428
2	200823	2008-06-01	23	2008	9	414
2	200824	2008-06-08	24	2008	3	267
2	200825	2008-06-15	25	2008	1	263
2	200826	2008-06-22	26	2008	0	190
2	200827	2008-06-29	27	2008	0	168
2	200828	2008-07-06	28	2008	1	147
2	200829	2008-07-13	29	2008	1	200
2	200830	2008-07-20	30	2008	0	154
2	200831	2008-07-27	31	2008	0	150
2	200832	2008-08-03	32	2008	0	116
2	200833	2008-08-10	33	2008	0	127
2	200834	2008-08-17	34	2008	0	153
2	200835	2008-08-24	35	2008	0	136
2	200836	2008-08-31	36	2008	0	135
2	200837	2008-09-07	37	2009	0	134
2	200838	2008-09-14	38	2009	0	192
2	200839	2008-09-21	39	2009	1	196
2	200840	2008-09-28	40	2009	1	238
2	200841	2008-10-05	41	2009	0	292
2	200842	2008-10-12	42	2009	0	246
2	200843	2008-10-19	43	2009	3	335
2	200844	2008-10-26	44	2009	3	329
2	200845	2008-11-02	45	2009	4	419
2	200846	2008-11-09	46	2009	4	356
2	200847	2008-11-16	47	2009	13	473
2	200848	2008-11-23	48	2009	4	468
2	200849	2008-11-30	49	2009	0	538
2	200850	2008-12-07	50	2009	3	590
2	200851	2008-12-14	51	2009	3	642
2	200852	2008-12-21	52	2009	7	599
2	200853	2008-12-28	53	2009	10	763
2	200901	2009-01-04	1	2009	14	874
2	200902	2009-01-11	2	2009	28	963
2	200903	2009-01-18	3	2009	66	1083
2	200904	2009-01-25	4	2009	97	1197
2	200905	2009-02-01	5	2009	204	1505
2	200906	2009-02-08	6	2009	325	1958
2	200907	2009-02-15	7	2009	486	2355
2	200908	2009-02-22	8	2009	557	2377
2	200909	2009-03-01	9	2009	494	2502
2	200910	2009-03-08	10	2009	394	2180
2	200911	2009-03-15	11	2009	316	1840
2	200912	2009-03-22	12	2009	224	1560
2	200913	2009-03-29	13	2009	175	1556
2	200914	2009-04-05	14	2009	112	1225
2	200915	2009-04-12	15	2009	76	1132
2	200916	2009-04-19	16	2009	56	928
2	201036	2010-09-05	36	2011	1	255
2	201037	2010-09-12	37	2011	0	305
2	201038	2010-09-19	38	2011	1	341
2	201039	2010-09-26	39	2011	0	328
2	201040	2010-10-03	40	2011	0	383
2	201041	2010-10-10	41	2011	2	397
2	201042	2010-10-17	42	2011	4	394
2	201043	2010-10-24	43	2011	4	418
2	201044	2010-10-31	44	2011	4	472
2	201045	2010-11-07	45	2011	20	643
2	201046	2010-11-14	46	2011	27	701
2	201047	2010-11-21	47	2011	38	763
2	201048	2010-11-28	48	2011	76	886
2	201049	2010-12-05	49	2011	109	1039
2	201050	2010-12-12	50	2011	207	1178
2	201051	2010-12-19	51	2011	351	1576
2	201052	2010-12-26	52	2011	651	2487
2	201101	2011-01-02	1	2011	712	2867
2	201102	2011-01-09	2	2011	651	2768
2	201103	2011-01-16	3	2011	546	2455
2	201104	2011-01-23	4	2011	474	2402
2	201105	2011-01-30	5	2011	461	2415
2	201106	2011-02-06	6	2011	460	2171
2	201107	2011-02-13	7	2011	381	1929
2	201108	2011-02-20	8	2011	330	1982
2	201109	2011-02-27	9	2011	249	1798
2	201110	2011-03-06	10	2011	188	1715
2	201111	2011-03-13	11	2011	127	1403
2	201112	2011-03-20	12	2011	100	1340
2	201113	2011-03-27	13	2011	104	1205
2	201114	2011-04-03	14	2011	119	1200
2	201115	2011-04-10	15	2011	116	1093
2	201116	2011-04-17	16	2011	67	905
2	201117	2011-04-24	17	2011	65	912
2	201118	2011-05-01	18	2011	53	812
2	201119	2011-05-08	19	2011	42	730
2	201120	2011-05-15	20	2011	19	646
2	201121	2011-05-22	21	2011	15	576
2	201122	2011-05-29	22	2011	6	486
2	201123	2011-06-05	23	2011	1	442
2	201124	2011-06-12	24	2011	1	357
2	201125	2011-06-19	25	2011	0	242
2	201126	2011-06-26	26	2011	0	264
2	201127	2011-07-03	27	2011	2	278
2	201128	2011-07-10	28	2011	0	258
2	201129	2011-07-17	29	2011	0	278
2	201130	2011-07-24	30	2011	1	247
2	201131	2011-07-31	31	2011	1	222
2	201132	2011-08-07	32	2011	0	253
2	201133	2011-08-14	33	2011	0	314
2	201134	2011-08-21	34	2011	2	293
2	201135	2011-08-28	35	2011	4	257
3	200337	2003-09-07	37	2004	2	191
3	200338	2003-09-14	38	2004	0	216
3	200339	2003-09-21	39	2004	0	251
3	200340	2003-09-28	40	2004	0	256
3	200341	2003-10-05	41	2004	0	267
3	200342	2003-10-12	42	2004	0	209
3	200343	2003-10-19	43	2004	0	293
3	200344	2003-10-26	44	2004	0	289
3	200345	2003-11-02	45	2004	3	325
3	200346	2003-11-09	46	2004	14	356
3	200347	2003-11-16	47	2004	43	548
3	200348	2003-11-23	48	2004	100	811
3	200349	2003-11-30	49	2004	132	1074
3	200350	2003-12-07	50	2004	385	2226
3	200351	2003-12-14	51	2004	660	3013
3	200352	2003-12-21	52	2004	959	2197
3	200401	2003-12-28	1	2004	519	1798
3	200402	2004-01-04	2	2004	343	1511
3	200403	2004-01-11	3	2004	240	1159
3	200404	2004-01-18	4	2004	129	803
3	200405	2004-01-25	5	2004	43	883
3	200406	2004-02-01	6	2004	41	816
3	200407	2004-02-08	7	2004	18	707
3	200408	2004-02-15	8	2004	17	920
3	200409	2004-02-22	9	2004	16	862
3	200410	2004-02-29	10	2004	12	750
3	200411	2004-03-07	11	2004	8	847
3	200412	2004-03-14	12	2004	4	797
3	200413	2004-03-21	13	2004	6	583
3	200414	2004-03-28	14	2004	8	568
3	200415	2004-04-04	15	2004	3	389
3	200416	2004-04-11	16	2004	5	460
3	200417	2004-04-18	17	2004	1	478
3	200418	2004-04-25	18	2004	0	389
3	200419	2004-05-02	19	2004	5	341
3	200420	2004-05-09	20	2004	2	339
3	200421	2004-05-16	21	2004	4	280
3	200422	2004-05-23	22	2004	0	178
3	200423	2004-05-30	23	2004	2	166
3	200424	2004-06-06	24	2004	0	163
3	200425	2004-06-13	25	2004	2	143
3	200426	2004-06-20	26	2004	0	163
3	200427	2004-06-27	27	2004	1	120
3	200428	2004-07-04	28	2004	0	107
3	200429	2004-07-11	29	2004	0	107
3	200430	2004-07-18	30	2004	0	96
3	200431	2004-07-25	31	2004	1	75
3	200432	2004-08-01	32	2004	0	95
3	200433	2004-08-08	33	2004	0	144
3	200434	2004-08-15	34	2004	1	60
3	200435	2004-08-22	35	2004	0	124
3	200436	2004-08-29	36	2004	0	101
3	200437	2004-09-05	37	2005	0	140
3	200438	2004-09-12	38	2005	2	202
3	200439	2004-09-19	39	2005	2	169
3	200440	2004-09-26	40	2005	0	289
3	200441	2004-10-03	41	2005	1	265
3	200442	2004-10-10	42	2005	0	331
3	200443	2004-10-17	43	2005	0	376
3	200444	2004-10-24	44	2005	3	452
3	200445	2004-10-31	45	2005	0	386
3	200446	2004-11-07	46	2005	1	417
3	200447	2004-11-14	47	2005	8	438
3	200448	2004-11-21	48	2005	10	448
3	200449	2004-11-28	49	2005	11	534
3	200450	2004-12-05	50	2005	8	449
3	200451	2004-12-12	51	2005	20	568
3	200452	2004-12-19	52	2005	16	265
3	200453	2004-12-26	53	2005	31	517
3	200501	2005-01-02	1	2005	57	737
3	200502	2005-01-09	2	2005	118	985
3	200503	2005-01-16	3	2005	139	868
3	200504	2005-01-23	4	2005	178	1212
3	200505	2005-01-30	5	2005	220	1067
3	200506	2005-02-06	6	2005	288	1632
3	200507	2005-02-13	7	2005	324	1735
3	200508	2005-02-20	8	2005	388	1783
3	200509	2005-02-27	9	2005	502	2284
3	200510	2005-03-06	10	2005	331	1734
3	200511	2005-03-13	11	2005	338	1572
3	200512	2005-03-20	12	2005	206	1009
3	200513	2005-03-27	13	2005	227	1111
3	200514	2005-04-03	14	2005	183	919
3	200515	2005-04-10	15	2005	98	687
3	200516	2005-04-17	16	2005	82	744
3	200517	2005-04-24	17	2005	22	470
3	200518	2005-05-01	18	2005	18	365
3	200519	2005-05-08	19	2005	15	573
3	200520	2005-05-15	20	2005	11	428
3	200521	2005-05-22	21	2005	4	449
3	200522	2005-05-29	22	2005	2	202
3	200523	2005-06-05	23	2005	3	329
3	200524	2005-06-12	24	2005	3	128
3	200525	2005-06-19	25	2005	0	156
3	200526	2005-06-26	26	2005	2	50
3	200527	2005-07-03	27	2005	1	107
3	200528	2005-07-10	28	2005	1	128
3	200529	2005-07-17	29	2005	0	132
3	200530	2005-07-24	30	2005	0	124
3	200531	2005-07-31	31	2005	0	121
3	200532	2005-08-07	32	2005	0	120
3	200533	2005-08-14	33	2005	0	68
3	200534	2005-08-21	34	2005	0	117
3	200535	2005-08-28	35	2005	0	91
3	200536	2005-09-04	36	2006	0	92
3	200537	2005-09-11	37	2006	0	150
3	200538	2005-09-18	38	2006	1	160
3	200539	2005-09-25	39	2006	0	214
3	200540	2005-10-02	40	2006	0	254
3	200541	2005-10-09	41	2006	0	397
3	200542	2005-10-16	42	2006	0	372
3	200543	2005-10-23	43	2006	0	356
3	200544	2005-10-30	44	2006	0	263
3	200545	2005-11-06	45	2006	0	285
3	200546	2005-11-13	46	2006	1	443
3	200547	2005-11-20	47	2006	1	416
3	200548	2005-11-27	48	2006	1	438
3	200549	2005-12-04	49	2006	1	511
3	200550	2005-12-11	50	2006	1	494
3	200551	2005-12-18	51	2006	3	312
3	200552	2005-12-25	52	2006	5	383
3	200601	2006-01-01	1	2006	6	581
3	200602	2006-01-08	2	2006	12	785
3	200603	2006-01-15	3	2006	8	724
3	200604	2006-01-22	4	2006	13	664
3	200605	2006-01-29	5	2006	26	796
3	200606	2006-02-05	6	2006	30	769
3	200607	2006-02-12	7	2006	62	886
3	200608	2006-02-19	8	2006	101	955
3	200609	2006-02-26	9	2006	152	946
3	200610	2006-03-05	10	2006	196	850
3	200611	2006-03-12	11	2006	316	1121
3	200612	2006-03-19	12	2006	231	996
3	200613	2006-03-26	13	2006	189	741
3	200614	2006-04-02	14	2006	152	781
3	200615	2006-04-09	15	2006	120	657
3	200616	2006-04-16	16	2006	87	663
3	200617	2006-04-23	17	2006	102	401
3	200618	2006-04-30	18	2006	59	467
3	200619	2006-05-07	19	2006	30	345
3	200620	2006-05-14	20	2006	28	386
3	200621	2006-05-21	21	2006	18	356
3	200622	2006-05-28	22	2006	5	337
3	200623	2006-06-04	23	2006	1	260
3	200624	2006-06-11	24	2006	0	275
3	200625	2006-06-18	25	2006	1	196
3	200626	2006-06-25	26	2006	1	293
3	200627	2006-07-02	27	2006	0	163
3	200628	2006-07-09	28	2006	2	174
3	200629	2006-07-16	29	2006	0	142
3	200630	2006-07-23	30	2006	0	191
3	200631	2006-07-30	31	2006	0	127
3	200632	2006-08-06	32	2006	0	183
3	200633	2006-08-13	33	2006	0	138
3	200634	2006-08-20	34	2006	0	173
3	200635	2006-08-27	35	2006	0	235
3	200636	2006-09-03	36	2007	0	152
3	200637	2006-09-10	37	2007	1	209
3	200638	2006-09-17	38	2007	0	293
3	200639	2006-09-24	39	2007	1	329
3	200640	2006-10-01	40	2007	0	325
3	200641	2006-10-08	41	2007	0	401
3	200642	2006-10-15	42	2007	0	446
3	200643	2006-10-22	43	2007	0	417
3	200644	2006-10-29	44	2007	1	492
3	200645	2006-11-05	45	2007	0	259
3	200646	2006-11-12	46	2007	2	467
3	200647	2006-11-19	47	2007	2	388
3	200648	2006-11-26	48	2007	6	633
3	200649	2006-12-03	49	2007	10	792
3	200650	2006-12-10	50	2007	41	931
3	200651	2006-12-17	51	2007	42	975
3	200652	2006-12-24	52	2007	41	950
3	200701	2006-12-31	1	2007	50	1038
3	200702	2007-01-07	2	2007	139	1174
3	200703	2007-01-14	3	2007	107	986
3	200704	2007-01-21	4	2007	116	890
3	200705	2007-01-28	5	2007	177	1279
3	200706	2007-02-04	6	2007	213	1230
3	200707	2007-02-11	7	2007	259	1263
3	200708	2007-02-18	8	2007	221	1069
3	200709	2007-02-25	9	2007	282	1133
3	200710	2007-03-04	10	2007	210	905
3	200711	2007-03-11	11	2007	202	936
3	200712	2007-03-18	12	2007	88	665
3	200713	2007-03-25	13	2007	69	489
3	200714	2007-04-01	14	2007	58	633
3	200715	2007-04-08	15	2007	27	413
3	200716	2007-04-15	16	2007	11	540
3	200717	2007-04-22	17	2007	13	469
3	200718	2007-04-29	18	2007	13	369
3	200719	2007-05-06	19	2007	8	429
3	200720	2007-05-13	20	2007	9	300
3	200721	2007-05-20	21	2007	4	276
3	200722	2007-05-27	22	2007	2	361
3	200723	2007-06-03	23	2007	4	196
3	200724	2007-06-10	24	2007	0	235
3	200725	2007-06-17	25	2007	0	185
3	200726	2007-06-24	26	2007	0	201
3	200727	2007-07-01	27	2007	0	138
3	200728	2007-07-08	28	2007	0	166
3	200729	2007-07-15	29	2007	0	144
3	200730	2007-07-22	30	2007	0	155
3	200731	2007-07-29	31	2007	0	198
3	200732	2007-08-05	32	2007	2	159
3	200733	2007-08-12	33	2007	0	148
3	200734	2007-08-19	34	2007	0	117
3	200735	2007-08-26	35	2007	1	150
3	200736	2007-09-02	36	2008	0	120
3	200737	2007-09-09	37	2008	0	216
3	200738	2007-09-16	38	2008	1	206
3	200739	2007-09-23	39	2008	1	282
3	200740	2007-09-30	40	2008	1	305
3	200741	2007-10-07	41	2008	1	291
3	200742	2007-10-14	42	2008	1	425
3	200743	2007-10-21	43	2008	0	374
3	200744	2007-10-28	44	2008	0	401
3	200745	2007-11-04	45	2008	0	423
3	200746	2007-11-11	46	2008	1	437
3	200747	2007-11-18	47	2008	5	525
3	200748	2007-11-25	48	2008	6	429
3	200749	2007-12-02	49	2008	35	620
3	200750	2007-12-09	50	2008	39	664
3	200751	2007-12-16	51	2008	77	799
3	200752	2007-12-23	52	2008	39	447
3	200801	2007-12-30	1	2008	183	1196
3	200802	2008-01-06	2	2008	101	1418
3	200803	2008-01-13	3	2008	111	1356
3	200804	2008-01-20	4	2008	77	1304
3	200805	2008-01-27	5	2008	91	1316
3	200806	2008-02-03	6	2008	64	1423
3	200807	2008-02-10	7	2008	81	1379
3	200808	2008-02-17	8	2008	115	1267
3	200809	2008-02-24	9	2008	130	1514
3	200810	2008-03-02	10	2008	207	1457
3	200811	2008-03-09	11	2008	217	1331
3	200812	2008-03-16	12	2008	344	1473
3	200813	2008-03-23	13	2008	295	1538
3	200814	2008-03-30	14	2008	408	1634
3	200815	2008-04-06	15	2008	459	1684
3	200816	2008-04-13	16	2008	457	1687
3	200817	2008-04-20	17	2008	279	1614
3	200818	2008-04-27	18	2008	208	1190
3	200819	2008-05-04	19	2008	136	985
3	200820	2008-05-11	20	2008	57	769
3	200821	2008-05-18	21	2008	23	670
3	200822	2008-05-25	22	2008	25	583
3	200823	2008-06-01	23	2008	19	471
3	200824	2008-06-08	24	2008	4	289
3	200825	2008-06-15	25	2008	6	273
3	200826	2008-06-22	26	2008	3	314
3	200827	2008-06-29	27	2008	4	238
3	200828	2008-07-06	28	2008	1	253
3	200829	2008-07-13	29	2008	1	212
3	200830	2008-07-20	30	2008	0	224
3	200831	2008-07-27	31	2008	0	206
3	200832	2008-08-03	32	2008	1	165
3	200833	2008-08-10	33	2008	1	190
3	200834	2008-08-17	34	2008	2	137
3	200835	2008-08-24	35	2008	0	172
3	200836	2008-08-31	36	2008	0	153
3	200837	2008-09-07	37	2009	1	250
3	200838	2008-09-14	38	2009	0	290
3	200839	2008-09-21	39	2009	1	290
3	200840	2008-09-28	40	2009	0	319
3	200841	2008-10-05	41	2009	0	450
3	200842	2008-10-12	42	2009	0	383
3	200843	2008-10-19	43	2009	0	345
3	200844	2008-10-26	44	2009	0	394
3	200845	2008-11-02	45	2009	0	438
3	200846	2008-11-09	46	2009	3	516
3	200847	2008-11-16	47	2009	1	555
3	200848	2008-11-23	48	2009	0	721
3	200849	2008-11-30	49	2009	3	600
3	200850	2008-12-07	50	2009	4	625
3	200851	2008-12-14	51	2009	11	817
3	200852	2008-12-21	52	2009	30	730
3	200853	2008-12-28	53	2009	42	919
3	200901	2009-01-04	1	2009	66	1138
3	200902	2009-01-11	2	2009	74	1187
3	200903	2009-01-18	3	2009	108	1116
3	200904	2009-01-25	4	2009	133	1303
3	200905	2009-02-01	5	2009	188	1546
3	200906	2009-02-08	6	2009	203	1555
3	200907	2009-02-15	7	2009	203	1420
3	200908	2009-02-22	8	2009	216	1601
3	200909	2009-03-01	9	2009	275	1437
3	200910	2009-03-08	10	2009	194	1429
3	200911	2009-03-15	11	2009	202	1099
3	200912	2009-03-22	12	2009	161	1284
3	200913	2009-03-29	13	2009	132	999
3	200914	2009-04-05	14	2009	82	866
3	200915	2009-04-12	15	2009	52	802
3	200916	2009-04-19	16	2009	46	809
3	201036	2010-09-05	36	2011	0	236
3	201037	2010-09-12	37	2011	2	335
3	201038	2010-09-19	38	2011	5	419
3	201039	2010-09-26	39	2011	5	483
3	201040	2010-10-03	40	2011	9	556
3	201041	2010-10-10	41	2011	13	605
3	201042	2010-10-17	42	2011	12	500
3	201043	2010-10-24	43	2011	4	522
3	201044	2010-10-31	44	2011	13	655
3	201045	2010-11-07	45	2011	21	706
3	201046	2010-11-14	46	2011	24	676
3	201047	2010-11-21	47	2011	58	943
3	201048	2010-11-28	48	2011	99	1059
3	201049	2010-12-05	49	2011	134	1007
3	201050	2010-12-12	50	2011	245	1275
3	201051	2010-12-19	51	2011	537	1805
3	201052	2010-12-26	52	2011	581	1969
3	201101	2011-01-02	1	2011	961	2799
3	201102	2011-01-09	2	2011	863	3030
3	201103	2011-01-16	3	2011	634	2880
3	201104	2011-01-23	4	2011	480	2762
3	201105	2011-01-30	5	2011	562	2666
3	201106	2011-02-06	6	2011	506	2469
3	201107	2011-02-13	7	2011	401	2393
3	201108	2011-02-20	8	2011	334	2327
3	201109	2011-02-27	9	2011	260	2019
3	201110	2011-03-06	10	2011	221	2047
3	201111	2011-03-13	11	2011	184	1990
3	201112	2011-03-20	12	2011	127	1790
3	201113	2011-03-27	13	2011	153	1764
3	201114	2011-04-03	14	2011	75	1539
3	201115	2011-04-10	15	2011	85	1351
3	201116	2011-04-17	16	2011	44	1186
3	201117	2011-04-24	17	2011	31	1272
3	201118	2011-05-01	18	2011	20	907
3	201119	2011-05-08	19	2011	12	834
3	201120	2011-05-15	20	2011	11	547
3	201121	2011-05-22	21	2011	15	467
3	201122	2011-05-29	22	2011	2	385
3	201123	2011-06-05	23	2011	3	464
3	201124	2011-06-12	24	2011	3	362
3	201125	2011-06-19	25	2011	0	376
3	201126	2011-06-26	26	2011	1	164
3	201127	2011-07-03	27	2011	0	78
3	201128	2011-07-10	28	2011	0	79
3	201129	2011-07-17	29	2011	0	147
3	201130	2011-07-24	30	2011	0	123
3	201131	2011-07-31	31	2011	0	126
3	201132	2011-08-07	32	2011	0	118
3	201133	2011-08-14	33	2011	0	54
3	201134	2011-08-21	34	2011	0	112
3	201135	2011-08-28	35	2011	0	222
4	200337	2003-09-07	37	2004	0	269
4	200338	2003-09-14	38	2004	0	256
4	200339	2003-09-21	39	2004	5	354
4	200340	2003-09-28	40	2004	35	431
4	200341	2003-10-05	41	2004	42	557
4	200342	2003-10-12	42	2004	87	639
4	200343	2003-10-19	43	2004	165	949
4	200344	2003-10-26	44	2004	237	1115
4	200345	2003-11-02	45	2004	357	1386
4	200346	2003-11-09	46	2004	346	1130
4	200347	2003-11-16	47	2004	310	1406
4	200348	2003-11-23	48	2004	253	1273
4	200349	2003-11-30	49	2004	188	1158
4	200350	2003-12-07	50	2004	110	945
4	200351	2003-12-14	51	2004	87	972
4	200352	2003-12-21	52	2004	57	564
4	200401	2003-12-28	1	2004	33	505
4	200402	2004-01-04	2	2004	21	722
4	200403	2004-01-11	3	2004	15	611
4	200404	2004-01-18	4	2004	4	567
4	200405	2004-01-25	5	2004	4	581
4	200406	2004-02-01	6	2004	3	587
4	200407	2004-02-08	7	2004	4	545
4	200408	2004-02-15	8	2004	4	282
4	200409	2004-02-22	9	2004	4	579
4	200410	2004-02-29	10	2004	2	601
4	200411	2004-03-07	11	2004	4	577
4	200412	2004-03-14	12	2004	4	560
4	200413	2004-03-21	13	2004	2	537
4	200414	2004-03-28	14	2004	0	551
4	200415	2004-04-04	15	2004	1	463
4	200416	2004-04-11	16	2004	3	569
4	200417	2004-04-18	17	2004	3	523
4	200418	2004-04-25	18	2004	2	544
4	200419	2004-05-02	19	2004	0	475
4	200420	2004-05-09	20	2004	7	525
4	200421	2004-05-16	21	2004	4	416
4	200422	2004-05-23	22	2004	2	297
4	200423	2004-05-30	23	2004	0	367
4	200424	2004-06-06	24	2004	3	313
4	200425	2004-06-13	25	2004	0	316
4	200426	2004-06-20	26	2004	0	269
4	200427	2004-06-27	27	2004	1	189
4	200428	2004-07-04	28	2004	0	242
4	200429	2004-07-11	29	2004	0	212
4	200430	2004-07-18	30	2004	0	224
4	200431	2004-07-25	31	2004	0	230
4	200432	2004-08-01	32	2004	0	178
4	200433	2004-08-08	33	2004	0	197
4	200434	2004-08-15	34	2004	0	217
4	200435	2004-08-22	35	2004	0	261
4	200436	2004-08-29	36	2004	0	215
4	200437	2004-09-05	37	2005	0	184
4	200438	2004-09-12	38	2005	0	266
4	200439	2004-09-19	39	2005	0	281
4	200440	2004-09-26	40	2005	0	327
4	200441	2004-10-03	41	2005	3	324
4	200442	2004-10-10	42	2005	8	360
4	200443	2004-10-17	43	2005	1	455
4	200444	2004-10-24	44	2005	3	387
4	200445	2004-10-31	45	2005	4	379
4	200446	2004-11-07	46	2005	4	329
4	200447	2004-11-14	47	2005	9	449
4	200448	2004-11-21	48	2005	11	415
4	200449	2004-11-28	49	2005	7	393
4	200450	2004-12-05	50	2005	27	457
4	200451	2004-12-12	51	2005	23	231
4	200452	2004-12-19	52	2005	77	604
4	200453	2004-12-26	53	2005	73	514
4	200501	2005-01-02	1	2005	109	928
4	200502	2005-01-09	2	2005	154	960
4	200503	2005-01-16	3	2005	142	893
4	200504	2005-01-23	4	2005	143	895
4	200505	2005-01-30	5	2005	133	881
4	200506	2005-02-06	6	2005	159	1143
4	200507	2005-02-13	7	2005	105	1236
4	200508	2005-02-20	8	2005	115	1069
4	200509	2005-02-27	9	2005	92	977
4	200510	2005-03-06	10	2005	68	937
4	200511	2005-03-13	11	2005	83	877
4	200512	2005-03-20	12	2005	76	783
4	200513	2005-03-27	13	2005	50	839
4	200514	2005-04-03	14	2005	27	742
4	200515	2005-04-10	15	2005	21	619
4	200516	2005-04-17	16	2005	25	557
4	200517	2005-04-24	17	2005	14	510
4	200518	2005-05-01	18	2005	13	480
4	200519	2005-05-08	19	2005	9	540
4	200520	2005-05-15	20	2005	7	472
4	200521	2005-05-22	21	2005	2	389
4	200522	2005-05-29	22	2005	0	368
4	200523	2005-06-05	23	2005	1	284
4	200524	2005-06-12	24	2005	0	279
4	200525	2005-06-19	25	2005	0	256
4	200526	2005-06-26	26	2005	0	195
4	200527	2005-07-03	27	2005	1	249
4	200528	2005-07-10	28	2005	0	245
4	200529	2005-07-17	29	2005	2	231
4	200530	2005-07-24	30	2005	1	238
4	200531	2005-07-31	31	2005	0	211
4	200532	2005-08-07	32	2005	0	244
4	200533	2005-08-14	33	2005	0	203
4	200534	2005-08-21	34	2005	0	228
4	200535	2005-08-28	35	2005	0	190
4	200536	2005-09-04	36	2006	0	229
4	200537	2005-09-11	37	2006	0	260
4	200538	2005-09-18	38	2006	1	266
4	200539	2005-09-25	39	2006	0	288
4	200540	2005-10-02	40	2006	8	362
4	200541	2005-10-09	41	2006	4	289
4	200542	2005-10-16	42	2006	0	354
4	200543	2005-10-23	43	2006	1	358
4	200544	2005-10-30	44	2006	0	410
4	200545	2005-11-06	45	2006	0	371
4	200546	2005-11-13	46	2006	4	513
4	200547	2005-11-20	47	2006	5	532
4	200548	2005-11-27	48	2006	10	598
4	200549	2005-12-04	49	2006	23	634
4	200550	2005-12-11	50	2006	38	665
4	200551	2005-12-18	51	2006	38	613
4	200552	2005-12-25	52	2006	33	561
4	200601	2006-01-01	1	2006	28	835
4	200602	2006-01-08	2	2006	46	824
4	200603	2006-01-15	3	2006	45	728
4	200604	2006-01-22	4	2006	102	970
4	200605	2006-01-29	5	2006	118	1053
4	200606	2006-02-05	6	2006	174	1122
4	200607	2006-02-12	7	2006	192	1182
4	200608	2006-02-19	8	2006	187	1285
4	200609	2006-02-26	9	2006	159	1157
4	200610	2006-03-05	10	2006	179	1196
4	200611	2006-03-12	11	2006	163	1051
4	200612	2006-03-19	12	2006	139	928
4	200613	2006-03-26	13	2006	89	907
4	200614	2006-04-02	14	2006	88	914
4	200615	2006-04-09	15	2006	56	858
4	200616	2006-04-16	16	2006	65	774
4	200617	2006-04-23	17	2006	30	705
4	200618	2006-04-30	18	2006	19	614
4	200619	2006-05-07	19	2006	8	629
4	200620	2006-05-14	20	2006	20	525
4	200621	2006-05-21	21	2006	9	522
4	200622	2006-05-28	22	2006	3	419
4	200623	2006-06-04	23	2006	3	398
4	200624	2006-06-11	24	2006	1	351
4	200625	2006-06-18	25	2006	1	376
4	200626	2006-06-25	26	2006	0	418
4	200627	2006-07-02	27	2006	2	315
4	200628	2006-07-09	28	2006	1	384
4	200629	2006-07-16	29	2006	0	360
4	200630	2006-07-23	30	2006	0	299
4	200631	2006-07-30	31	2006	0	278
4	200632	2006-08-06	32	2006	0	282
4	200633	2006-08-13	33	2006	1	326
4	200634	2006-08-20	34	2006	0	383
4	200635	2006-08-27	35	2006	0	346
4	200636	2006-09-03	36	2007	0	316
4	200637	2006-09-10	37	2007	1	358
4	200638	2006-09-17	38	2007	1	492
4	200639	2006-09-24	39	2007	1	559
4	200640	2006-10-01	40	2007	1	410
4	200641	2006-10-08	41	2007	2	453
4	200642	2006-10-15	42	2007	1	555
4	200643	2006-10-22	43	2007	4	589
4	200644	2006-10-29	44	2007	5	585
4	200645	2006-11-05	45	2007	12	564
4	200646	2006-11-12	46	2007	9	555
4	200647	2006-11-19	47	2007	24	708
4	200648	2006-11-26	48	2007	24	750
4	200649	2006-12-03	49	2007	70	907
4	200650	2006-12-10	50	2007	119	826
4	200651	2006-12-17	51	2007	117	1239
4	200652	2006-12-24	52	2007	53	918
4	200701	2006-12-31	1	2007	72	1190
4	200702	2007-01-07	2	2007	39	1144
4	200703	2007-01-14	3	2007	59	1212
4	200704	2007-01-21	4	2007	58	1062
4	200705	2007-01-28	5	2007	85	1154
4	200706	2007-02-04	6	2007	69	1042
4	200707	2007-02-11	7	2007	83	1046
4	200708	2007-02-18	8	2007	92	975
4	200709	2007-02-25	9	2007	117	1090
4	200710	2007-03-04	10	2007	131	1079
4	200711	2007-03-11	11	2007	105	1065
4	200712	2007-03-18	12	2007	58	924
4	200713	2007-03-25	13	2007	68	783
4	200714	2007-04-01	14	2007	33	665
4	200715	2007-04-08	15	2007	24	663
4	200716	2007-04-15	16	2007	16	525
4	200717	2007-04-22	17	2007	12	564
4	200718	2007-04-29	18	2007	11	541
4	200719	2007-05-06	19	2007	6	463
4	200720	2007-05-13	20	2007	3	446
4	200721	2007-05-20	21	2007	2	445
4	200722	2007-05-27	22	2007	0	456
4	200723	2007-06-03	23	2007	1	374
4	200724	2007-06-10	24	2007	2	376
4	200725	2007-06-17	25	2007	3	403
4	200726	2007-06-24	26	2007	1	459
4	200727	2007-07-01	27	2007	0	389
4	200728	2007-07-08	28	2007	0	404
4	200729	2007-07-15	29	2007	3	354
4	200730	2007-07-22	30	2007	0	356
4	200731	2007-07-29	31	2007	0	199
4	200732	2007-08-05	32	2007	0	341
4	200733	2007-08-12	33	2007	0	418
4	200734	2007-08-19	34	2007	0	490
4	200735	2007-08-26	35	2007	1	407
4	200736	2007-09-02	36	2008	0	450
4	200737	2007-09-09	37	2008	0	438
4	200738	2007-09-16	38	2008	0	570
4	200739	2007-09-23	39	2008	0	529
4	200740	2007-09-30	40	2008	0	533
4	200741	2007-10-07	41	2008	0	533
4	200742	2007-10-14	42	2008	7	681
4	200743	2007-10-21	43	2008	0	594
4	200744	2007-10-28	44	2008	1	687
4	200745	2007-11-04	45	2008	2	756
4	200746	2007-11-11	46	2008	2	777
4	200747	2007-11-18	47	2008	3	817
4	200748	2007-11-25	48	2008	1	984
4	200749	2007-12-02	49	2008	8	1136
4	200750	2007-12-09	50	2008	22	1002
4	200751	2007-12-16	51	2008	45	1070
4	200752	2007-12-23	52	2008	38	747
4	200801	2007-12-30	1	2008	56	618
4	200802	2008-01-06	2	2008	83	1382
4	200803	2008-01-13	3	2008	109	1297
4	200804	2008-01-20	4	2008	167	1487
4	200805	2008-01-27	5	2008	210	1480
4	200806	2008-02-03	6	2008	217	1633
4	200807	2008-02-10	7	2008	238	1619
4	200808	2008-02-17	8	2008	253	1580
4	200809	2008-02-24	9	2008	242	1506
4	200810	2008-03-02	10	2008	206	1474
4	200811	2008-03-09	11	2008	164	1610
4	200812	2008-03-16	12	2008	142	1367
4	200813	2008-03-23	13	2008	118	1339
4	200814	2008-03-30	14	2008	96	1356
4	200815	2008-04-06	15	2008	82	1279
4	200816	2008-04-13	16	2008	37	1168
4	200817	2008-04-20	17	2008	52	1070
4	200818	2008-04-27	18	2008	25	1084
4	200819	2008-05-04	19	2008	26	900
4	200820	2008-05-11	20	2008	16	760
4	200821	2008-05-18	21	2008	8	703
4	200822	2008-05-25	22	2008	15	619
4	200823	2008-06-01	23	2008	5	631
4	200824	2008-06-08	24	2008	4	521
4	200825	2008-06-15	25	2008	1	451
4	200826	2008-06-22	26	2008	1	400
4	200827	2008-06-29	27	2008	0	307
4	200828	2008-07-06	28	2008	0	328
4	200829	2008-07-13	29	2008	0	315
4	200830	2008-07-20	30	2008	1	431
4	200831	2008-07-27	31	2008	0	315
4	200832	2008-08-03	32	2008	0	248
4	200833	2008-08-10	33	2008	3	359
4	200834	2008-08-17	34	2008	0	360
4	200835	2008-08-24	35	2008	2	279
4	200836	2008-08-31	36	2008	0	278
4	200837	2008-09-07	37	2009	0	409
4	200838	2008-09-14	38	2009	0	430
4	200839	2008-09-21	39	2009	1	428
4	200840	2008-09-28	40	2009	1	465
4	200841	2008-10-05	41	2009	0	403
4	200842	2008-10-12	42	2009	1	446
4	200843	2008-10-19	43	2009	0	492
4	200844	2008-10-26	44	2009	0	587
4	200845	2008-11-02	45	2009	2	587
4	200846	2008-11-09	46	2009	2	519
4	200847	2008-11-16	47	2009	4	652
4	200848	2008-11-23	48	2009	7	631
4	200849	2008-11-30	49	2009	13	825
4	200850	2008-12-07	50	2009	17	713
4	200851	2008-12-14	51	2009	12	729
4	200852	2008-12-21	52	2009	15	612
4	200853	2008-12-28	53	2009	26	831
4	200901	2009-01-04	1	2009	23	1118
4	200902	2009-01-11	2	2009	39	753
4	200903	2009-01-18	3	2009	38	1005
4	200904	2009-01-25	4	2009	38	603
4	200905	2009-02-01	5	2009	71	1422
4	200906	2009-02-08	6	2009	108	1283
4	200907	2009-02-15	7	2009	109	1290
4	200908	2009-02-22	8	2009	104	1522
4	200909	2009-03-01	9	2009	146	1457
4	200910	2009-03-08	10	2009	165	1382
4	200911	2009-03-15	11	2009	173	1433
4	200912	2009-03-22	12	2009	149	1233
4	200913	2009-03-29	13	2009	127	1320
4	200914	2009-04-05	14	2009	95	1046
4	200915	2009-04-12	15	2009	113	987
4	200916	2009-04-19	16	2009	32	1004
4	201036	2010-09-05	36	2011	0	361
4	201037	2010-09-12	37	2011	1	333
4	201038	2010-09-19	38	2011	2	426
4	201039	2010-09-26	39	2011	2	530
4	201040	2010-10-03	40	2011	1	485
4	201041	2010-10-10	41	2011	0	462
4	201042	2010-10-17	42	2011	0	519
4	201043	2010-10-24	43	2011	4	524
4	201044	2010-10-31	44	2011	2	511
4	201045	2010-11-07	45	2011	0	440
4	201046	2010-11-14	46	2011	3	567
4	201047	2010-11-21	47	2011	15	579
4	201048	2010-11-28	48	2011	47	609
4	201049	2010-12-05	49	2011	76	805
4	201050	2010-12-12	50	2011	111	934
4	201051	2010-12-19	51	2011	90	864
4	201052	2010-12-26	52	2011	129	885
4	201101	2011-01-02	1	2011	112	1120
4	201102	2011-01-09	2	2011	98	1046
4	201103	2011-01-16	3	2011	138	1080
4	201104	2011-01-23	4	2011	128	1069
4	201105	2011-01-30	5	2011	148	1179
4	201106	2011-02-06	6	2011	152	1232
4	201107	2011-02-13	7	2011	159	1195
4	201108	2011-02-20	8	2011	153	1025
4	201109	2011-02-27	9	2011	168	1181
4	201110	2011-03-06	10	2011	192	1061
4	201111	2011-03-13	11	2011	171	974
4	201112	2011-03-20	12	2011	163	941
4	201113	2011-03-27	13	2011	126	898
4	201114	2011-04-03	14	2011	150	878
4	201115	2011-04-10	15	2011	110	716
4	201116	2011-04-17	16	2011	68	677
4	201117	2011-04-24	17	2011	56	692
4	201118	2011-05-01	18	2011	30	581
4	201119	2011-05-08	19	2011	21	521
4	201120	2011-05-15	20	2011	14	480
4	201121	2011-05-22	21	2011	6	458
4	201122	2011-05-29	22	2011	6	460
4	201123	2011-06-05	23	2011	1	438
4	201124	2011-06-12	24	2011	1	406
4	201125	2011-06-19	25	2011	1	335
4	201126	2011-06-26	26	2011	0	311
4	201127	2011-07-03	27	2011	1	330
4	201128	2011-07-10	28	2011	1	306
4	201129	2011-07-17	29	2011	1	291
4	201130	2011-07-24	30	2011	1	261
4	201131	2011-07-31	31	2011	0	250
4	201132	2011-08-07	32	2011	1	295
4	201133	2011-08-14	33	2011	1	264
4	201134	2011-08-21	34	2011	0	256
4	201135	2011-08-28	35	2011	0	279
5	200337	2003-09-07	37	2004	0	29
5	200338	2003-09-14	38	2004	0	22
5	200339	2003-09-21	39	2004	0	35
5	200340	2003-09-28	40	2004	0	29
5	200341	2003-10-05	41	2004	0	35
5	200342	2003-10-12	42	2004	0	22
5	200343	2003-10-19	43	2004	0	0
5	200344	2003-10-26	44	2004	2	43
5	200345	2003-11-02	45	2004	21	67
5	200346	2003-11-09	46	2004	27	156
5	200347	2003-11-16	47	2004	76	291
5	200348	2003-11-23	48	2004	94	255
5	200349	2003-11-30	49	2004	136	322
5	200350	2003-12-07	50	2004	152	339
5	200351	2003-12-14	51	2004	55	287
5	200352	2003-12-21	52	2004	43	232
5	200401	2003-12-28	1	2004	96	215
5	200402	2004-01-04	2	2004	43	168
5	200403	2004-01-11	3	2004	18	178
5	200404	2004-01-18	4	2004	13	146
5	200405	2004-01-25	5	2004	6	124
5	200406	2004-02-01	6	2004	5	120
5	200407	2004-02-08	7	2004	0	140
5	200408	2004-02-15	8	2004	5	108
5	200409	2004-02-22	9	2004	2	114
5	200410	2004-02-29	10	2004	2	88
5	200411	2004-03-07	11	2004	2	78
5	200412	2004-03-14	12	2004	0	78
5	200413	2004-03-21	13	2004	1	70
5	200414	2004-03-28	14	2004	0	103
5	200415	2004-04-04	15	2004	1	56
5	200416	2004-04-11	16	2004	0	117
5	200417	2004-04-18	17	2004	0	87
5	200418	2004-04-25	18	2004	5	61
5	200419	2004-05-02	19	2004	2	66
5	200420	2004-05-09	20	2004	0	59
5	200421	2004-05-16	21	2004	0	83
5	200422	2004-05-23	22	2004	0	52
5	200423	2004-05-30	23	2004	0	21
5	200424	2004-06-06	24	2004	1	25
5	200425	2004-06-13	25	2004	0	33
5	200426	2004-06-20	26	2004	1	22
5	200427	2004-06-27	27	2004	0	6
5	200428	2004-07-04	28	2004	0	10
5	200429	2004-07-11	29	2004	0	15
5	200430	2004-07-18	30	2004	1	12
5	200431	2004-07-25	31	2004	0	0
5	200432	2004-08-01	32	2004	0	12
5	200433	2004-08-08	33	2004	1	7
5	200434	2004-08-15	34	2004	1	11
5	200435	2004-08-22	35	2004	2	12
5	200436	2004-08-29	36	2004	0	22
5	200437	2004-09-05	37	2005	0	12
5	200438	2004-09-12	38	2005	0	0
5	200439	2004-09-19	39	2005	0	0
5	200440	2004-09-26	40	2005	3	35
5	200441	2004-10-03	41	2005	0	52
5	200442	2004-10-10	42	2005	0	69
5	200443	2004-10-17	43	2005	1	99
5	200444	2004-10-24	44	2005	8	73
5	200445	2004-10-31	45	2005	10	82
5	200446	2004-11-07	46	2005	2	81
5	200447	2004-11-14	47	2005	8	77
5	200448	2004-11-21	48	2005	6	106
5	200449	2004-11-28	49	2005	8	99
5	200450	2004-12-05	50	2005	9	128
5	200451	2004-12-12	51	2005	24	122
5	200452	2004-12-19	52	2005	0	0
5	200453	2004-12-26	53	2005	14	138
5	200501	2005-01-02	1	2005	44	197
5	200502	2005-01-09	2	2005	27	252
5	200503	2005-01-16	3	2005	22	230
5	200504	2005-01-23	4	2005	106	198
5	200505	2005-01-30	5	2005	46	174
5	200506	2005-02-06	6	2005	40	201
5	200507	2005-02-13	7	2005	34	168
5	200508	2005-02-20	8	2005	20	176
5	200509	2005-02-27	9	2005	44	226
5	200510	2005-03-06	10	2005	27	157
5	200511	2005-03-13	11	2005	10	100
5	200512	2005-03-20	12	2005	13	102
5	200513	2005-03-27	13	2005	7	86
5	200514	2005-04-03	14	2005	9	78
5	200515	2005-04-10	15	2005	4	61
5	200516	2005-04-17	16	2005	7	92
5	200517	2005-04-24	17	2005	3	95
5	200518	2005-05-01	18	2005	8	96
5	200519	2005-05-08	19	2005	2	44
5	200520	2005-05-15	20	2005	0	0
5	200521	2005-05-22	21	2005	1	69
5	200522	2005-05-29	22	2005	2	40
5	200523	2005-06-05	23	2005	2	35
5	200524	2005-06-12	24	2005	0	38
5	200525	2005-06-19	25	2005	1	28
5	200526	2005-06-26	26	2005	2	55
5	200527	2005-07-03	27	2005	0	27
5	200528	2005-07-10	28	2005	0	21
5	200529	2005-07-17	29	2005	1	42
5	200530	2005-07-24	30	2005	0	40
5	200531	2005-07-31	31	2005	0	22
5	200532	2005-08-07	32	2005	0	26
5	200533	2005-08-14	33	2005	0	21
5	200534	2005-08-21	34	2005	4	36
5	200535	2005-08-28	35	2005	0	46
5	200536	2005-09-04	36	2006	0	62
5	200537	2005-09-11	37	2006	0	24
5	200538	2005-09-18	38	2006	1	62
5	200539	2005-09-25	39	2006	0	55
5	200540	2005-10-02	40	2006	0	57
5	200541	2005-10-09	41	2006	0	74
5	200542	2005-10-16	42	2006	0	87
5	200543	2005-10-23	43	2006	0	43
5	200544	2005-10-30	44	2006	4	83
5	200545	2005-11-06	45	2006	1	95
5	200546	2005-11-13	46	2006	2	126
5	200547	2005-11-20	47	2006	2	130
5	200548	2005-11-27	48	2006	9	87
5	200549	2005-12-04	49	2006	6	117
5	200550	2005-12-11	50	2006	23	174
5	200551	2005-12-18	51	2006	0	0
5	200552	2005-12-25	52	2006	30	165
5	200601	2006-01-01	1	2006	29	169
5	200602	2006-01-08	2	2006	10	212
5	200603	2006-01-15	3	2006	28	221
5	200604	2006-01-22	4	2006	84	236
5	200605	2006-01-29	5	2006	71	256
5	200606	2006-02-05	6	2006	68	274
5	200607	2006-02-12	7	2006	62	231
5	200608	2006-02-19	8	2006	53	227
5	200609	2006-02-26	9	2006	79	240
5	200610	2006-03-05	10	2006	70	196
5	200611	2006-03-12	11	2006	30	167
5	200612	2006-03-19	12	2006	24	115
5	200613	2006-03-26	13	2006	26	128
5	200614	2006-04-02	14	2006	10	82
5	200615	2006-04-09	15	2006	15	164
5	200616	2006-04-16	16	2006	12	98
5	200617	2006-04-23	17	2006	4	59
5	200618	2006-04-30	18	2006	3	73
5	200619	2006-05-07	19	2006	3	94
5	200620	2006-05-14	20	2006	8	89
5	200621	2006-05-21	21	2006	0	0
5	200622	2006-05-28	22	2006	2	16
5	200623	2006-06-04	23	2006	0	21
5	200624	2006-06-11	24	2006	2	16
5	200625	2006-06-18	25	2006	0	46
5	200626	2006-06-25	26	2006	1	33
5	200627	2006-07-02	27	2006	0	18
5	200628	2006-07-09	28	2006	0	14
5	200629	2006-07-16	29	2006	0	14
5	200630	2006-07-23	30	2006	0	7
5	200631	2006-07-30	31	2006	0	12
5	200632	2006-08-06	32	2006	0	8
5	200633	2006-08-13	33	2006	0	10
5	200634	2006-08-20	34	2006	0	23
5	200635	2006-08-27	35	2006	0	11
5	200636	2006-09-03	36	2007	0	37
5	200637	2006-09-10	37	2007	2	29
5	200638	2006-09-17	38	2007	0	54
5	200639	2006-09-24	39	2007	0	61
5	200640	2006-10-01	40	2007	0	60
5	200641	2006-10-08	41	2007	0	56
5	200642	2006-10-15	42	2007	0	50
5	200643	2006-10-22	43	2007	0	63
5	200644	2006-10-29	44	2007	1	81
5	200645	2006-11-05	45	2007	0	84
5	200646	2006-11-12	46	2007	0	76
5	200647	2006-11-19	47	2007	3	76
5	200648	2006-11-26	48	2007	3	90
5	200649	2006-12-03	49	2007	10	98
5	200650	2006-12-10	50	2007	0	93
5	200651	2006-12-17	51	2007	7	97
5	200652	2006-12-24	52	2007	8	109
5	200701	2006-12-31	1	2007	2	116
5	200702	2007-01-07	2	2007	14	142
5	200703	2007-01-14	3	2007	16	153
5	200704	2007-01-21	4	2007	36	236
5	200705	2007-01-28	5	2007	72	217
5	200706	2007-02-04	6	2007	62	247
5	200707	2007-02-11	7	2007	106	396
5	200708	2007-02-18	8	2007	38	259
5	200709	2007-02-25	9	2007	64	247
5	200710	2007-03-04	10	2007	70	285
5	200711	2007-03-11	11	2007	45	226
5	200712	2007-03-18	12	2007	21	185
5	200713	2007-03-25	13	2007	24	149
5	200714	2007-04-01	14	2007	14	113
5	200715	2007-04-08	15	2007	10	113
5	200716	2007-04-15	16	2007	3	107
5	200717	2007-04-22	17	2007	9	102
5	200718	2007-04-29	18	2007	11	91
5	200719	2007-05-06	19	2007	0	80
5	200720	2007-05-13	20	2007	0	29
5	200721	2007-05-20	21	2007	0	13
5	200722	2007-05-27	22	2007	0	46
5	200723	2007-06-03	23	2007	0	19
5	200724	2007-06-10	24	2007	0	8
5	200725	2007-06-17	25	2007	1	13
5	200726	2007-06-24	26	2007	0	16
5	200727	2007-07-01	27	2007	0	9
5	200728	2007-07-08	28	2007	0	16
5	200729	2007-07-15	29	2007	0	6
5	200730	2007-07-22	30	2007	0	10
5	200731	2007-07-29	31	2007	0	2
5	200732	2007-08-05	32	2007	1	13
5	200733	2007-08-12	33	2007	0	5
5	200734	2007-08-19	34	2007	0	11
5	200735	2007-08-26	35	2007	0	13
5	200736	2007-09-02	36	2008	0	9
5	200737	2007-09-09	37	2008	0	7
5	200738	2007-09-16	38	2008	0	13
5	200739	2007-09-23	39	2008	0	23
5	200740	2007-09-30	40	2008	1	41
5	200741	2007-10-07	41	2008	0	56
5	200742	2007-10-14	42	2008	0	33
5	200743	2007-10-21	43	2008	0	34
5	200744	2007-10-28	44	2008	0	33
5	200745	2007-11-04	45	2008	0	65
5	200746	2007-11-11	46	2008	0	45
5	200747	2007-11-18	47	2008	3	49
5	200748	2007-11-25	48	2008	1	49
5	200749	2007-12-02	49	2008	4	59
5	200750	2007-12-09	50	2008	4	65
5	200751	2007-12-16	51	2008	16	57
5	200752	2007-12-23	52	2008	12	71
5	200801	2007-12-30	1	2008	29	96
5	200802	2008-01-06	2	2008	46	130
5	200803	2008-01-13	3	2008	35	174
5	200804	2008-01-20	4	2008	48	174
5	200805	2008-01-27	5	2008	106	230
5	200806	2008-02-03	6	2008	60	205
5	200807	2008-02-10	7	2008	76	181
5	200808	2008-02-17	8	2008	94	181
5	200809	2008-02-24	9	2008	117	244
5	200810	2008-03-02	10	2008	71	192
5	200811	2008-03-09	11	2008	70	182
5	200812	2008-03-16	12	2008	64	142
5	200813	2008-03-23	13	2008	45	157
5	200814	2008-03-30	14	2008	43	125
5	200815	2008-04-06	15	2008	34	134
5	200816	2008-04-13	16	2008	24	78
5	200817	2008-04-20	17	2008	24	88
5	200818	2008-04-27	18	2008	27	75
5	200819	2008-05-04	19	2008	7	50
5	200820	2008-05-11	20	2008	3	45
5	200821	2008-05-18	21	2008	2	34
5	200822	2008-05-25	22	2008	0	30
5	200823	2008-06-01	23	2008	0	23
5	200824	2008-06-08	24	2008	0	17
5	200825	2008-06-15	25	2008	0	18
5	200826	2008-06-22	26	2008	0	23
5	200827	2008-06-29	27	2008	0	13
5	200828	2008-07-06	28	2008	0	11
5	200829	2008-07-13	29	2008	0	13
5	200830	2008-07-20	30	2008	0	11
5	200831	2008-07-27	31	2008	0	10
5	200832	2008-08-03	32	2008	0	6
5	200833	2008-08-10	33	2008	0	13
5	200834	2008-08-17	34	2008	0	7
5	200835	2008-08-24	35	2008	0	9
5	200836	2008-08-31	36	2008	0	17
5	200837	2008-09-07	37	2009	0	11
5	200838	2008-09-14	38	2009	0	23
5	200839	2008-09-21	39	2009	0	14
5	200840	2008-09-28	40	2009	0	21
5	200841	2008-10-05	41	2009	0	25
5	200842	2008-10-12	42	2009	0	25
5	200843	2008-10-19	43	2009	0	56
5	200844	2008-10-26	44	2009	0	42
5	200845	2008-11-02	45	2009	1	36
5	200846	2008-11-09	46	2009	1	38
5	200847	2008-11-16	47	2009	2	34
5	200848	2008-11-23	48	2009	6	51
5	200849	2008-11-30	49	2009	4	51
5	200850	2008-12-07	50	2009	8	45
5	200851	2008-12-14	51	2009	6	70
5	200852	2008-12-21	52	2009	3	32
5	200853	2008-12-28	53	2009	9	54
5	200901	2009-01-04	1	2009	14	90
5	200902	2009-01-11	2	2009	23	95
5	200903	2009-01-18	3	2009	32	132
5	200904	2009-01-25	4	2009	41	153
5	200905	2009-02-01	5	2009	59	176
5	200906	2009-02-08	6	2009	54	141
5	200907	2009-02-15	7	2009	65	165
5	200908	2009-02-22	8	2009	80	188
5	200909	2009-03-01	9	2009	102	223
5	200910	2009-03-08	10	2009	74	173
5	200911	2009-03-15	11	2009	77	156
5	200912	2009-03-22	12	2009	59	145
5	200913	2009-03-29	13	2009	27	134
5	200914	2009-04-05	14	2009	35	99
5	200915	2009-04-12	15	2009	28	79
5	200916	2009-04-19	16	2009	10	75
5	201036	2010-09-05	36	2011	0	19
5	201037	2010-09-12	37	2011	0	67
5	201038	2010-09-19	38	2011	0	61
5	201039	2010-09-26	39	2011	5	74
5	201040	2010-10-03	40	2011	1	125
5	201041	2010-10-10	41	2011	2	91
5	201042	2010-10-17	42	2011	0	85
5	201043	2010-10-24	43	2011	2	64
5	201044	2010-10-31	44	2011	3	67
5	201045	2010-11-07	45	2011	1	112
5	201046	2010-11-14	46	2011	1	116
5	201047	2010-11-21	47	2011	0	65
5	201048	2010-11-28	48	2011	3	83
5	201049	2010-12-05	49	2011	5	78
5	201050	2010-12-12	50	2011	3	114
5	201051	2010-12-19	51	2011	9	116
5	201052	2010-12-26	52	2011	12	73
5	201101	2011-01-02	1	2011	19	139
5	201102	2011-01-09	2	2011	29	135
5	201103	2011-01-16	3	2011	37	170
5	201104	2011-01-23	4	2011	29	185
5	201105	2011-01-30	5	2011	29	208
5	201106	2011-02-06	6	2011	41	231
5	201107	2011-02-13	7	2011	45	245
5	201108	2011-02-20	8	2011	59	291
5	201109	2011-02-27	9	2011	73	291
5	201110	2011-03-06	10	2011	74	357
5	201111	2011-03-13	11	2011	75	323
5	201112	2011-03-20	12	2011	45	234
5	201113	2011-03-27	13	2011	29	189
5	201114	2011-04-03	14	2011	15	164
5	201115	2011-04-10	15	2011	1	131
5	201116	2011-04-17	16	2011	5	96
5	201117	2011-04-24	17	2011	3	90
5	201118	2011-05-01	18	2011	1	106
5	201119	2011-05-08	19	2011	0	96
5	201120	2011-05-15	20	2011	0	95
5	201121	2011-05-22	21	2011	2	78
5	201122	2011-05-29	22	2011	1	61
5	201123	2011-06-05	23	2011	0	58
5	201124	2011-06-12	24	2011	0	70
5	201125	2011-06-19	25	2011	0	35
5	201126	2011-06-26	26	2011	0	33
5	201127	2011-07-03	27	2011	0	40
5	201128	2011-07-10	28	2011	0	89
5	201129	2011-07-17	29	2011	0	46
5	201130	2011-07-24	30	2011	0	42
5	201131	2011-07-31	31	2011	0	46
5	201132	2011-08-07	32	2011	1	63
5	201133	2011-08-14	33	2011	0	55
5	201134	2011-08-21	34	2011	0	75
5	201135	2011-08-28	35	2011	0	50

## Sheet: Variable Description
	Variable Name	Description
	region	Region (1: Atlantic 2: Ontario 3: Prairies 4:British Columbia)
	yrwk	Year and Week
	date	Date of beginning of the week
	weekofyr	Week of Year
	yrseas	Influenza Season Identifier
	# Flu Pos	Number of tests positive for influenza
	# Flu tests	Number of tests for Influenza
